# Supplementary material for: Comparative Analysis of Aristolochic Acids in Aristolochia Medicinal Herbs and Evaluation of Their Toxicities
Source: Toxins (Basel). 2022 Dec 16;14(12):879. doi: 10.3390/toxins14120879 (PMC9783648; doi:10.3390/toxins14120879)
Supplement: Supplementary file 1 [file toxins-14-00879-s001.zip]

Archive with 1 entries (1 files):
- toxins-2052805-supplementary.pdf
